# Supplementary material for: Meta-analysis of diabetic nephropathy associated genetic variants in inflammation and angiogenesis involved in different biochemical pathways
Source: BMC Med Genet. 2014 Oct 4;15:103. doi: 10.1186/s12881-014-0103-8 (PMC4411872; doi:10.1186/s12881-014-0103-8)
Supplement: Additional file 1: — a: Details of SNPs included in the meta-analysis, for genes CCR5, ADIPOQ, IL-8 and CCL2. b: Details of SNPs included in the meta-analysis, for genes IL-10, MMP9 and IL-1. c: Details of SNPs included in the meta-analysis, for genes VEGFA, VEGFB and VEGFC. d: Details of SNPs included in the meta-analysis, for genes IL-6, CCR2, EPO, TNFα and CCL5. e: Details of SNPs included in the meta-analysis, for genes TGF-B1, TGF-BR1 and TGF-BR2. [file 12881_2014_103_MOESM1_ESM.zip]

Archive with 5 entries (5 files):
- Additional file 1/7053225111232618_add1a.xlsx
- Additional file 1/7053225111232618_add1b.xlsx
- Additional file 1/7053225111232618_add1c.xlsx
- Additional file 1/7053225111232618_add1d.xlsx
- Additional file 1/7053225111232618_add1e.xlsx
