# Supplementary material for: Meta-analysis of diabetic nephropathy associated genetic variants in inflammation and angiogenesis involved in different biochemical pathways
Source: BMC Med Genet. 2014 Oct 4;15:103. doi: 10.1186/s12881-014-0103-8 (PMC4411872; doi:10.1186/s12881-014-0103-8)
Supplement: Additional file 1: — a: Details of SNPs included in the meta-analysis, for genes CCR5, ADIPOQ, IL-8 and CCL2. b: Details of SNPs included in the meta-analysis, for genes IL-10, MMP9 and IL-1. c: Details of SNPs included in the meta-analysis, for genes VEGFA, VEGFB and VEGFC. d: Details of SNPs included in the meta-analysis, for genes IL-6, CCR2, EPO, TNFα and CCL5. e: Details of SNPs included in the meta-analysis, for genes TGF-B1, TGF-BR1 and TGF-BR2. [file 12881_2014_103_MOESM1_ESM.zip › Additional file 1/7053225111232618_add1a.xlsx]

## Sheet: Sheet1
		Additional file 1a : Details of SNPs included in the meta-analysis, for genes CCR5, ADIPOQ, IL-8 and CCL2.
	Gene Name	CCR5														ADIPOQ				IL-8		CCL2
	SNP	Del32/rs333		59029/rs1799987		rs7637813		rs10577983		rs2227010		rs17765882		rs2734648		rs266729		rs17300539		rs4073		rs1024611		rs3917887
	No.of studies	4		10		1								3		2		4		2		2		2
	Population studied	Indian, american,irish		Indian, polish, american,japanese, irish,danish, finnish, french		Irish								Danish, finnish,french		European, Taiwanese		British,Danish, Finnish,French		Indian		Indian, Korean		Indian
	DN(Total)	1097		3003		266		262		254		254		1176		794		1274		336		417		336
	Controls(Total)	1081		2397		440		439		431		431		1323		777		1422		347		439		347
	Alleles	D	I	A	G	A	G	I	D	A	G	C	T	G	T	G	C	A	G	A	T	G	A	I	D
	DN	532	1662	2963	3043	354	178	291	233	259	249	476	32	606	1744	396	1188	202	2510	247	425	366	442	447	225
	Controls	442	1720	2780	3682	616	264	520	358	439	423	783	79	650	1996	388	1166	159	2685	198	496	382	446	342	352
	OR (C.I)	1.246(1.08-1.437)		1.290(1.202-1.384)		1.173(0.932-1.478)		1.163(0.935-1.447)		1.002(0.805-1.248)		1.501(0.98-2.298)		1.067(0.939-1.213)		1.002(0.852-1.17)		1.359 (1.096-1.685)		1.456(1.16-1.828)		1.01(0.832-1.226)		2.045(1.643-2.545)
	p-value	0.003		0		0.19		0.18		1		0.065		0.327		1		0.005		0.001		0.921		0
	I2	0.834		0.7277		-		-		-		-		0		-		0		-		-		-
