# Supplementary material for: Meta-analysis of diabetic nephropathy associated genetic variants in inflammation and angiogenesis involved in different biochemical pathways
Source: BMC Med Genet. 2014 Oct 4;15:103. doi: 10.1186/s12881-014-0103-8 (PMC4411872; doi:10.1186/s12881-014-0103-8)
Supplement: Additional file 1: — a: Details of SNPs included in the meta-analysis, for genes CCR5, ADIPOQ, IL-8 and CCL2. b: Details of SNPs included in the meta-analysis, for genes IL-10, MMP9 and IL-1. c: Details of SNPs included in the meta-analysis, for genes VEGFA, VEGFB and VEGFC. d: Details of SNPs included in the meta-analysis, for genes IL-6, CCR2, EPO, TNFα and CCL5. e: Details of SNPs included in the meta-analysis, for genes TGF-B1, TGF-BR1 and TGF-BR2. [file 12881_2014_103_MOESM1_ESM.zip › Additional file 1/7053225111232618_add1b.xlsx]

## Sheet: Sheet2
		Additional File 1b : Details of SNPs included in the meta-analysis, for genes IL-10, MMP9 and IL-1.
	Gene Name	IL-10						MMP9		IL-1
	SNP	–592C/A/rs1800872		–819C/T/rs1800871		–1082G/A/rs1800896		rs17576		IL1A		IL1B		IL1R1
	No.of studies	2		1				2		1
	Population studied	Tunisian, Iranian		Tunisian				Indian		Caucasian
	DN(Total)	615		515				336		95
	Controls(Total)	502		402				347		96
	Alleles	A	C	T	C	G	A	A	G	2	1	2	1	2	1
	DN	381	849	248	782	673	357	334	338	61	129	58	132	69	121
	Controls	311	743	233	571	493	311	236	458	46	146	35	157	67	125
	OR (C.I)	1.072(0.896-1.283)		0.777(0.631-0.958)		0.841(0.694-1.018)		1.918(1.542-2.385)		0.66 (0.42-1.04)		1.97(1.22-3.18)		0.94(0.618-1.429)
	p-value	0.46		0.02		0.084		0		0.08		0.006		0.83
	I2	-		-		-		-		-		-		-
