# Supplementary material for: Meta-analysis of diabetic nephropathy associated genetic variants in inflammation and angiogenesis involved in different biochemical pathways
Source: BMC Med Genet. 2014 Oct 4;15:103. doi: 10.1186/s12881-014-0103-8 (PMC4411872; doi:10.1186/s12881-014-0103-8)
Supplement: Additional file 1: — a: Details of SNPs included in the meta-analysis, for genes CCR5, ADIPOQ, IL-8 and CCL2. b: Details of SNPs included in the meta-analysis, for genes IL-10, MMP9 and IL-1. c: Details of SNPs included in the meta-analysis, for genes VEGFA, VEGFB and VEGFC. d: Details of SNPs included in the meta-analysis, for genes IL-6, CCR2, EPO, TNFα and CCL5. e: Details of SNPs included in the meta-analysis, for genes TGF-B1, TGF-BR1 and TGF-BR2. [file 12881_2014_103_MOESM1_ESM.zip › Additional file 1/7053225111232618_add1c.xlsx]

## Sheet: Sheet3
									Additional file 1c : Details of SNPs included in the meta-analysis, for genes VEGFA, VEGFB and VEGFC.
	Gene Name	VEGFA																VEGFB		VEGFC
	SNP	–2549I/D/ rs35569394		+405G/C/'-635G>C rs2010963		-1499C>T/ rs833061		-2578C>A/ rs699947		936C/T/ rs3025039		rs2146323		rs3024997		rs3025000		rs12366035		rs585706
	No.of studies	2		3		2				2		3		3		3		3		3
	Population studied	Caucasian, british		Caucasian,Irish		Irish				korean		danish,finnish, french						danish,finnish, french		danish,finnish, french
	DN(Total)	347		487		242				84		1176						1176		1176
	Controls (Total)	157		392		301				476		1323						1323		1323
	Alleles	D	I	C	G	T	C	A	C	T	C	C	A	G	A	C	T	C	T	G	A
	DN	358	336	388	586	276	208	246	238	19	149	587	1765	540	1812	524	1828	504	1848	188	2164
	Controls	149	165	324	460	234	368	294	308	164	788	719	1927	596	2050	584	2062	604	2042	198	2460
	OR (C.I)	1.18(0.905-1.541)		0.940(0.776-1.138)		2.08(1.63-2.66)		0.92(0.72-1.17)		1.632(0.984-2.708)		0.891(0.785-1.012)		1.025(0.898-1.17)		1.012(0.885-1.157)		0.922(0.806-1.054)		1.079(0.877-1.329)
	p-value	0.24		0.558		0		0.54		0.05		0.07		0.735		0.865		0.246		0.49
	I2	-		-		-		-		-		0		0		0		0.4292		0.3925
