# Supplementary material for: Meta-analysis of diabetic nephropathy associated genetic variants in inflammation and angiogenesis involved in different biochemical pathways
Source: BMC Med Genet. 2014 Oct 4;15:103. doi: 10.1186/s12881-014-0103-8 (PMC4411872; doi:10.1186/s12881-014-0103-8)
Supplement: Additional file 1: — a: Details of SNPs included in the meta-analysis, for genes CCR5, ADIPOQ, IL-8 and CCL2. b: Details of SNPs included in the meta-analysis, for genes IL-10, MMP9 and IL-1. c: Details of SNPs included in the meta-analysis, for genes VEGFA, VEGFB and VEGFC. d: Details of SNPs included in the meta-analysis, for genes IL-6, CCR2, EPO, TNFα and CCL5. e: Details of SNPs included in the meta-analysis, for genes TGF-B1, TGF-BR1 and TGF-BR2. [file 12881_2014_103_MOESM1_ESM.zip › Additional file 1/7053225111232618_add1d.xlsx]

## Sheet: Sheet4
	Additional file 1d : Details of SNPs included in the meta-analysis, for genes IL-6, CCR2, EPO, TNFα and CCL5.
Gene Name	IL-6												CCR2				EPO		TNFα		RANTES/CCL5
SNP	rs2069827		rs1800796		rs1800795		rs2069837		rs2069840		rs2069861		G46295A/rs1799864		rs1799865		rs1617640		-308/rs1800629		C-28G/rs2280788		G-403A/rs2107538		ss161639200		rs9898132
No.of studies	1												1		1		3		1		2		3		1
Population studied	Caucasian												Korean		Indian		American		Indian		Korean,japanese		Korean,japanese, irish		Irish
DN(Total)	295												177		196		1618		196		272		539		266		266
Controls(Total)	174												184		225		954		225		539		979		439		442
Alleles	T	G	C	G	G	C	G	A	G	C	C	T	G	A	C	T	T	G	G	A	C	G	G	A	T	A	C	T
DN	43	531	51	525	392	176	56	516	402	170	541	31	257	93	370	22	2019	1217	372	20	448	94	786	288	464	68	487	45
Controls	17	323	32	308	218	118	29	309	234	108	313	27	262	104	412	38	1010	898	417	31	922	156	1419	537	778	100	803	81
OR (C.I)	0.65(0.365-1.159)		0.935(0.588-1.487)		0.829(0.623-1.104)		0.865(0.54-1.384)		0.916(0.686-1.225)		1.505(0.882-2.569)		1.097(0.79-1.523)		1.551(0.901-2.671)		1.475(1.315-1.654)		1.383(0.775-2.468)		0.806(0.61-1.067)		1.033(0.873-1.221)		1.14(0.821-1.584)		1.092(0.746-1.599)
p-value	0.167		0.812		0.212		0.637		0.553		0.16		0.61		0.139		0		0.312		0.145		0.733		0.446		0.7
I2	-		-		-		-		-		-		-		-		0		-		-		0		-		-

## Sheet: Sheet5
	Gene Name	TGF-B1																TGF-BR1				TGF-BR2
	SNP	rs1800470		Tyr81His/ rs111033611		915 G>C/rs1800471		_800 A>G/rs1800468		rs1800469		rs1800472		rs2241717		rs8179181		rs1571589		rs928180		747C>G/ rs11466531		1149G>A/ ss50394788
	No.of studies	8		1		3		4		3		1		3		3		3		3		1
	Population studied	Indian,Mexican, caucasian,Irish,danish,finnish, french		Indian		Mexican, caucasian,Irish		Mexican, caucasian,Irish,Indian		Caucasian, Irish,Indian		Caucasian		danish,finnish, french		danish,finnish, french		danish,finnish, french		danish,finnish, french		Irish
	DN(Total)	2283		240		672		868		635		298		1176				1176				241
	Controls (Total)	2474		255		872		1097		891		263		1323				1323				322
	Alleles	C	T	C	T	C	G	A	G	C	T	C	T	G	T	C	T	A	G	A	G	C	G	A	G
	DN	1424	3132	14	466	112	1486	138	1254	1188	336	570	22	692	1660	478	1874	362	1990	219	2133	457	25	9	473
	Controls	1456	3460	13	497	109	1541	152	1436	1345	355	488	22	788	1858	508	2138	400	2246	234	2412	606	38	5	639
	OR (C.I)	1.080(0.990-1.179)		1.14 (0.53–2.46)		1.066(0.811-1.4)		1.040(0.816-1.325)		0.933(0.789-1.104)		1.168(0.639-2.135)		0.983(0.870-1.11)		1.074(0.934-1.234)		1.021(0.875-1.192)		1.058(0.872-1.284)		1.146(0.682-1.926)		2.432(0.81-7.303)
	p-value	0.08		0.71		0.676		0.757		0.439		0.646		0.8		0.31		0.81		0.58		0.61		0.1
	I2	0		-		0.5306		0		0		-		0		0		0		0.2465		-		-
